# Supplementary material for: Effects of Inhibitors of the Activity of the Circulating Renin–Angiotensin System on the Growth and Proliferation of Endometrial Cancer Cells
Source: Int J Mol Sci. 2025 Nov 12;26(22):10968. doi: 10.3390/ijms262210968 (PMC12652496; doi:10.3390/ijms262210968)
Supplement: Supplementary file 1 [file ijms-26-10968-s001.zip]

Archive with 1 entries (1 files):
- ijms-3956333-supplementary.pdf
